# Supplementary material for: Silencing of Long Noncoding RNA AK139328 Attenuates Ischemia/Reperfusion Injury in Mouse Livers
Source: PLoS One. 2013 Nov 27;8(11):e80817. doi: 10.1371/journal.pone.0080817 (PMC3842297; doi:10.1371/journal.pone.0080817)
Supplement: Table S2 — The characterics of upregulated LncRNAs in Ischemia/Reperfusion injured mouse livers. (XLS) [file pone.0080817.s002.xls]

## Sheet: Sheet1
Table S2. The characterics of upregulated LncRNAs in Ischemia/Reperfusion injured mouse livers
seqname	GeneSymbol	type	RNAlength	relationship	chromosome	fold of change
uc008xkk.1	AK079034	noncoding	869	bidirectional	chr5	2.34175
MM9LINCRNAEXON11558-	mouselincRNA0380	noncoding	98	intergenic	chr13	2.29666
AK139328		noncoding	2668	intergenic	chr2	2.09478
AK054386		noncoding	923	intergenic	chr13	1.97871
AK028007		noncoding	396	intergenic	chr15	1.97722
AK087277		noncoding	667	intergenic	chr14	1.87663
uc008zvg.1	Ncf1	noncoding	1451	sense overlap	chr5	1.84183
AK028675		noncoding	3934	intergenic	chr13	1.81983
ENSMUST00000130513	Gm16982	noncoding	2620	antisense overlap	chr7	1.80437
AK085074		noncoding	3548	antisense overlap	chr10	1.80026
AK029601		noncoding	659	intergenic	chr10	1.78317
uc007cua.1	Tnnt2	noncoding	485	sense overlap	chr1	1.78226
AK134739		noncoding	2213	intergenic	chr2	1.76227
BB854015	humanlincRNA0128	noncoding	472	intergenic	chr1	1.76085
NR_033445	4931428L18Rik	noncoding	1094	bidirectional	chr1	1.75781
NR_033445	4931428L18Rik	noncoding	1094	antisense overlap	chr1	1.75781
MM9LINCRNAEXON10849+		noncoding	394	intergenic	chr3	1.72729
AK015828		noncoding	651	intergenic	chr15	1.72675
AK171090		noncoding	1731	intergenic	chr6	1.70996
uc009hhk.1	AK046920	noncoding	3125	sense overlap	chr7	1.70651
AK144501		noncoding	571	sense overlap	chr10	1.68358
mouselincRNA1498+	mouselincRNA1498	noncoding	20750	intergenic	chr8	1.66635
AK137898		noncoding	3233	antisense overlap	chr5	1.66235
AK015370		noncoding	1284	intergenic	chr6	1.65728
uc007guy.1	AK145310	noncoding	876	antisense overlap	chr10	1.64876
ENSMUST00000117562	Gm12818	noncoding	1349	sense overlap	chr4	1.64502
ENSMUST00000120973	Gm5379	noncoding	826	intergenic	chrX	1.63453
uc.183-	uc.183	noncoding	236	sense overlap	chr11	1.63122
NR_002863	Emx2os	noncoding	5023	bidirectional	chr19	1.61893
uc007yal.1	AK153988	noncoding	4542	sense overlap	chr16	1.61368
AK011349		noncoding	2017	intergenic	chr5	1.61292
uc.377+	uc.377	noncoding	217	sense overlap	chr12	1.60664
AK162545		noncoding	1586	intergenic	chr9	1.60491
BC030682		noncoding	1343	antisense overlap	chr7	1.60343
AK035988		noncoding	3041	intergenic	chr5	1.60269
MM9LINCRNAEXON10858-	mouselincRNA1009	noncoding	1772	intergenic	chr3	1.59306
AK080968		noncoding	1004	antisense overlap	chr9	1.59027
AK045886		noncoding	677	intergenic	chr4	1.58494
AK051071		noncoding	1277	intergenic	chr16	1.58392
uc007rur.1	AK020577	noncoding	765	sense overlap	chr13	1.58318
AK156690		noncoding	2867	intergenic	chr2	1.57447
ENSMUST00000122459	Gm15242	noncoding	283	sense overlap	chrX	1.56749
ENSMUST00000118496	Gm8812	noncoding	412	intergenic	chr1	1.56171
MM9LINCRNAEXON11201-		noncoding	2664	intergenic	chr17	1.5609
MM9LINCRNAEXON12113-		noncoding	515	intergenic	chr1	1.55804
AK086379		noncoding	1435	intergenic	chr15	1.55567
ENSMUST00000150185	Gm14454	noncoding	680	bidirectional	chr2	1.55441
ENSMUST00000162504	Gm8459	noncoding	760	intergenic	chr6	1.54888
AK140258		noncoding	2023	intergenic	chr2	1.54786
AK011598		noncoding	2154	intergenic	chr12	1.5449
AK042479		noncoding	1168	intergenic	chr16	1.53599
ENSMUST00000131365	2410019O14Rik	noncoding	629	intergenic	chr2	1.53581
AK044201		noncoding	1202	intergenic	chr3	1.535
ENSMUST00000133350	1700019B21Rik	noncoding	594	intergenic	chrX	1.53099
ENSMUST00000166038	RP23-107H9.3	noncoding	865	bidirectional	chr14	1.52689
AK079694		noncoding	1007	antisense overlap	chr7	1.52634
AK036896		noncoding	2062	intergenic	chr2	1.52602
AK032829		noncoding	1842	intergenic	chr5	1.52509
ENSMUST00000124572	AV064505	noncoding	522	antisense overlap	chr9	1.52426
uc008ijm.1	AK086420	noncoding	2698	antisense overlap	chr2	1.5211
MM9LINCRNAEXON10003-		noncoding	318	intergenic	chrX	1.51984
AK027976		noncoding	896	antisense overlap	chr15	1.51799
CN675130	mouselincRNA1604	noncoding	548	intergenic	chrX	1.51765
uc007ynj.1	D16H22S680E	noncoding	1594	sense overlap	chr16	1.51526
AK046500		noncoding	527	antisense overlap	chr2	1.50778
uc007axm.1	Nabp1	noncoding	4645	sense overlap	chr1	1.5042
uc.339+	uc.339	noncoding	252	intergenic	chr15	1.50371
ENSMUST00000165946	AC171273.1	noncoding	2820	antisense overlap	chr3	1.50275
AK084794		noncoding	1107	intergenic	chr15	1.50126
uc007epl.1	AK040102	noncoding	1002	sense overlap	chr10	1.50016
ENSMUST00000129245	Meg3	noncoding	1498	intergenic	chr12	1.50013
