# Supplementary material for: Silencing of Long Noncoding RNA AK139328 Attenuates Ischemia/Reperfusion Injury in Mouse Livers
Source: PLoS One. 2013 Nov 27;8(11):e80817. doi: 10.1371/journal.pone.0080817 (PMC3842297; doi:10.1371/journal.pone.0080817)
Supplement: Table S3 — The characterics of downregulated LncRNAs in Ischemia/Reperfusion injured mouse livers. (XLS) [file pone.0080817.s003.xls]

## Sheet: Sheet1
Table S3. The characterics of downregulated LncRNAs in Ischemia/Reperfusion injured mouse livers
seqname	GeneSymbol	type	RNAlength (bp)	relationship	chromosome	fold of change
AK143693		noncoding	1928	intergenic	chr17	0.484969
NR_036616	Srsf9	noncoding	1252	sense overlap	chr5	0.489982
MM9LINCRNAEXON10780+	mouselincRNA1149	noncoding	192	intergenic	chr4	0.514162
humanlincRNA0209-	humanlincRNA0209	noncoding	21167	intergenic	chr1	0.563436
ENSMUST00000130792	Gm16827	noncoding	1790	antisense overlap	chr18	0.581093
ENSMUST00000130792	Gm16827	noncoding	1790	bidirectional	chr18	0.581093
NR_015462	AI314831	noncoding	3267	bidirectional	chr2	0.600201
ENSMUST00000151138	Gm11827	noncoding	1112	intergenic	chr4	0.601361
ENSMUST00000170087	AL513014.1	noncoding	3837	bidirectional	chr13	0.619839
ENSMUST00000170087	AL513014.1	noncoding	3837	antisense overlap	chr13	0.619839
NR_028310	4930503E24Rik	noncoding	1333	intergenic	chr10	0.635481
AK143294		noncoding	3623	antisense overlap	chr3	0.642417
humanlincRNA1468+	humanlincRNA1468	noncoding	22407	intergenic	chr3	0.646413
mouselincRNA0447-	mouselincRNA0447	noncoding	8750	intergenic	chr13	0.647515
ENSMUST00000120774	Gm13692	noncoding	371	intergenic	chr2	0.659812
MM9LINCRNAEXON11143+	mouselincRNA0756	noncoding	106	intergenic	chr18	0.669369
AK145320		noncoding	2227	intergenic	chr16	0.673615
humanlincRNA1714-	humanlincRNA1714	noncoding	7132	intergenic	chr13	0.676599
AK083633		noncoding	1745	intergenic	chr12	0.677429
MM9LINCRNAEXON10492+	mouselincRNA1320	noncoding	426	intergenic	chr6	0.678537
ENSMUST00000132432	Gm16731	noncoding	922	antisense overlap	chr4	0.686448
ENSMUST00000121495	Gm15373	noncoding	214	sense overlap	chr1	0.687347
ENSMUST00000100731	Setd1b	noncoding	3365	intergenic	chr5	0.688284
uc007qpj.1	Gm273	noncoding	1734	sense overlap	chr13	0.688377
ENSMUST00000097355	Gm10246	noncoding	1138	sense overlap	chr10	0.6923
ENSMUST00000151998	4732444A12Rik	noncoding	2659	antisense overlap	chr11	0.69282
ENSMUST00000162639	Gm16226	noncoding	423	intergenic	chr5	0.699952
